# Supplementary material for: NapR Regulates the Expression of Phosphoserine Aminotransferase SerC to Modulate Biofilm Formation and Resistance to Serine Stress of Mycobacteria
Source: Int J Mol Sci. 2025 Feb 28;26(5):2181. doi: 10.3390/ijms26052181 (PMC11899882; doi:10.3390/ijms26052181)
Supplement: Supplementary file 1 [file ijms-26-02181-s001.zip]

Archive with 1 entries (1 files):
- ijms-3459354-supplementary.pdf
